# Supplementary material for: Genome-wide DNA methylation signatures to predict pathologic complete response from combined neoadjuvant chemotherapy with bevacizumab in breast cancer
Source: PLoS One. 2020 Apr 16;15(4):e0230248. doi: 10.1371/journal.pone.0230248 (PMC7162481; doi:10.1371/journal.pone.0230248)
Supplement: S1 Table — (XLSX) [file pone.0230248.s002.xlsx]

## Sheet: Supplemental Tables
Supplemental Table 1. Top Networks affected from 651 responder-Specific CpGs (FDR p < 0.05, FC>1.5)
ID	Molecules in Network	Score	Focus Molecules	Top Diseases and Functions
1	ABCB1,ALK,AQP3,BAG2,BCL2,CCND1,CCNDBP1,CD58,CDK1,CDKN2C,CXCR4,DHCR7,DNM1L,DNMT3B,EIF5A,ELF4,EMSY,FLOT1,FLOT2,FNDC3B,FOXA1,GAS2L3,HIST2H2BE,HOXB13,HSPH1,IFITM1,IL6ST,ITGAL,ITPR1,JAK1,JAK3,KDELR2,KLF10,LIN9,LMO4,LYN,MDM2,MFN2,MORF4L1,MUC4,MYBL1,MYT1,NAF1,NFIX,PAG1,PBRM1,PLSCR1,PPP1R15A,PPP2R2A,PRDM16,PTPRC,RNF111,RORA,RUNX3,SDCBP,SERPINE1,SKI,SMARCB1,TEAD1,TFAP2A,TIAL1,TMPO,TUFM,UBE2D3,USF2,USP6NL,…	42	38	Cellular Development, Cellular Growth and Proliferation, Gene Expression
2	ACIN1,AREG,ARL6IP1,ATP1B3,BTG2,CASP2,CASP3,CAT,CCND2,CDCP1,CDKN3,CHUK,CXCR4,DDX6,EDC4,EIF4B,EPAS1,FASLG,G3BP2,HDAC4,HIF3A,HIP1,HOXA5,HSPA9,IFNAR2,IGF2BP2,IL13,LGALS3,MAP3K8,MCM2,MELK,MERTK,MICA,MTOR,NFIC,NSD2,PDHX,PFKFB2,PFKP,PPT1,PSMD6,PSTPIP1,RAB23,RALB,RARB,RARG,RB1CC1,RELA,RFC1,RPS6,SLC2A1,ST14,THBD,THRB,TJP1,TNIP2,TP53,TRIO,TXN,UGP2,UHRF1BP1,USP18,UVRAG,VAV1,VCAM1,WDHD1,ZC3H18,ZKSCAN3,ZNF24,…	29	30	Cell Death and Survival, Cellular Development, Cellular Growth and Proliferation
3	ARHGAP20,ATAD5,ATR,BLM,BOP1,BTG1,CAMP,CAPRIN1,CCNA2,CEBPA,CSF1R,DDX39A,DDX47,DUSP5,E2F8,ELMSAN1,FANCB,FANCE,FANCF,FANCL,FANCM,FXR2,GOT1,HILPDA,HLA-B,HLA-DRA,HNRNPUL1,IER2,JUN,LDLR,LYL1,MED1,MINDY2,MRS2,MSH6,NAPEPLD,NCBP3,NEK9,NR1H3,NT5DC3,NUP50,NUPR1,PCNA,PDIA4,PI4K2A,PRNP,RFC4,RFX5,RFXAP,RMI1,SAFB,SAMHD1,SARNP,SECTM1,SLC25A20,SLC39A8,SNX1,SPIDR,SRF,TAF15,THOC2,TICRR,TOPBP1,USP1,WASHC1,WASHC2A/WA…	26	28	Cell Cycle, Cellular Assembly and Organization, DNA Replication, Recombination, and Repair
4	ABCB1,ACKR3,ADAM17,AKT1,ARF4,ARHGDIA,ARRB1,ARRB2,AXL,BAG1,BARD1,CCNC,CDK19,CDK3,CLOCK,CTGF,CYFIP1,CYP1B1,DCPS,DCTN1,DDRGK1,EGFR,EIF4E,ENAH,EPB41,EREG,ESR1,EXOSC3,FAM84B,FGFR1,GAPDH,ITCH,JAK1,KPNA2,MAPK1,MAPK3,MED12,MED13,MED21,MED23,MKI67,MLXIP,MORF4L1,MORF4L2,NAA15,NAA20,NAA50,NBN,NCOA4,NUMA1,PGLS,PRKAR2B,RCOR3,RPS6KA2,RSPH3,SLAIN2,SNTB1,SPDEF,SPEN,SRSF6,STAT5A,STK35,TRIP4,TSKU,TXNIP,UBE2T,UFL1,…	24	27	Cell Death and Survival, Cellular Movement, Gene Expression
5	AKTIP,APOE,ARHGEF7,BACE1,BAD,BRD2,BTG1,CAPN2,CASP6,CCAR1,CD63,CKAP2,CTTNBP2,CTTNBP2NL,DAPK3,E2F4,ECT2,FAM13C,FKBP8,FLOT2,GARS,GAS7,GIT1,GIT2,IER3,IL15,IL15RA,JMJD6,LTBR,MARK2,MDM4,MIB2,MOB4,NFATC2IP,NQO2,NR3C1,NTF3,PAK2,PARD3,PARD6A,PAX3,PDCD10,PGR,PIN1,PPP2R1B,PRKCI,PSEN1,RTN4,SCAMP2,SFN,SLC25A44,STK24,STK25,STRIP2,STRN3,THAP1,TNFRSF12A,TNFRSF14,TNFRSF1B,TNFRSF21,TNFRSF8,TRAF1,TRAF2,TRAF3IP3,TRI…	23	26	Cell Death and Survival, Cell Morphology, Cellular Assembly and Organization
6	AEBP2,ARFGEF1,ARFGEF2,BPTF,CAP1,CARTPT,CDC5L,COIL,CSNK2A1,CTNNB1,EN2,FKBP2,G3BP1,GPHN,GRAP2,GRB2,GSTP1,HDAC1,HINFP,HNRNPAB,HNRNPC,HSD17B4,IFITM1,JARID2,KDM5B,KHDRBS1,KIF5B,LRRC47,MAPK8IP1,MPC1,MSN,NF1,NF2,OGG1,PABPC4,PEBP1,PELI1,PEX14,PEX26,PEX5,PIK3C2B,PKN1,PLRG1,POLD3,PRCC,PRKAR1A,RAD52,RB1CC1,RBBP4,RBBP7,REST,RPLP0,RPSA,RPTOR,SMARCA1,SMN1/SMN2,SMOX,SNAI1,SRSF2,SSRP1,TJP1,TKT,TPM3,TRAF6,TRIM27,…	23	26	Gastrointestinal Disease, Hepatic System Disease, Organismal Survival
7	ACTG1,ACTL6A,ADGRG1,ADNP,AHR,ARID1A,ARPC3,ASB13,BAG1,BAG2,BCOR,BICRA,BRD4,CCNT1,CDKN2B,CDX2,CHD4,CHRNA5,CHRNB2,CMTR2,COL1A1,CTSB,DDX5,DYNLT3,EIF2S2,EIF4E,ENG,ENO1,GAPDH,GLS,HBP1,HLA-B,HMBS,HSP90AA1,HYI,ID2,IFNG,KCNH2,LEF1,MELK,MGP,mir-26,MSC,MUC1,MYC,NECTIN1,PIAS1,PIM1,POU2F2,PSMA3,PSMB2,RASGRP2,RYR1,SATB1,SMAD3,SMARCA4,SMARCC2,SMARCD3,SOX5,SPHK1,SPP1,SPRY2,STUB1,TAL1,TBX21,TBXT,TCF3,TOX,ZBTB21,Z…	19	23	Cancer, Hematological Disease, Immunological Disease
8	CASP4,TMEM214	1	1	Hematological Disease, Immunological Disease, Infectious Diseases
9	NONO,PDE4C	1	1	Developmental Disorder, Hereditary Disorder, Neurological Disease
10	FBXL16,VMP1	1	1	Cellular Assembly and Organization, Embryonic Development, Organismal Development
Supplemental Table 2. Top Networks affected from 355 non-responder-Specific CpGs (FDR p < 0.05, FC>1.5)
ID	Molecules in Network	Score	Focus Molecules	Top Diseases and Functions
1	ADRA1B,ALOX5,BCL2L2,BHLHE40,CCND1,CD40LG,CDKN1A,FPR2,GPR65,GRIN1,HADHA,HADHB,HDAC2,IKZF3,IL2,JARID2,KRT18,KRT19,MAML3,MAPK1,MECOM,NFATC1,NR3C1,PRDM16,RAD21,RBM38,RPS6KA2,SCNN1A,SKI,SMARCA5,SP1,STK39,TK1,TWIST2,ZEB2	25	16	Embryonic Development, Organismal Development, Tissue Morphology
2	ABCB11,ADGRG1,ALDOA,ALOXE3,ATF3,CD63,CD82,CDC42BPB,CORO1A,CSK,CTNNB1,CXADR,CXCR1,DHCR24,ERG,EXT1,FYN,HFE,HIF1A,HMMR,HSPA4,IRS2,KIFC1,LIME1,NAV2,NUPR1,P4HA2,PLS3,PMP22,PMPCA,RXRA,SEPT9,SERPINA1,SERPINA3,SREBF1	21	14	Cellular Assembly and Organization, Cellular Development, Cellular Movement
3	APP,BANP,BCL3,CARD11,CASP1,CASP8,CDK5,CLN8,CSNK1A1,ESR1,ETHE1,GRK3,HDAC1,HTT,IL1A,ING5,KNL1,MAD1L1,MAD2L1,MALT1,P2RX7,PPP5C,PRDM5,PSMC3,PSMD4,PSMD6,RASSF5,SORL1,SYVN1,TGM2,TNFAIP8L1,TP53,TRIM27,VPS35,ZFPM1	17	12	Cell Death and Survival, Cell Signaling, Protein Degradation
4	ADAM12,ADGRG1,AZGP1,CDH1,CLK1,COTL1,CTNNB1,FHL2,FN1,HBB,HLA-B,HLA-C,HLA-E,HLA-F,ICAM1,IL10RA,ITGA9,ITGB1,LGALS1,LGALS3,LPXN,MYC,NFKBIZ,PARVA,PMS2,PXN,SEMA7A,SERPINB2,SERPINB5,SMARCA4,SPRY2,TACSTD2,TAL1,TP63,UBE2H	5	5	Cancer, Cell-To-Cell Signaling and Interaction, Organismal Injury and Abnormalities
5	FTO,MARS	2	1	Connective Tissue Disorders, Developmental Disorder, Gastrointestinal Disease
6	PKM,TRIM35	2	1	Cancer, Carbohydrate Metabolism, Gastrointestinal Disease
7	GOLGA3,GOLGA7	2	1	Cellular Assembly and Organization, Cellular Compromise, DNA Replication, Recombination, and Repair
8	PTPN6,SIGLEC9	2	1	Cell-To-Cell Signaling and Interaction, Cellular Compromise, Cellular Development
9	ZHX1,ZHX3	2	1	Cancer, Hematological Disease, Immunological Disease
10	CDX2,HOXA3	2	1	Connective Tissue Disorders, Embryonic Development, Organismal Development
11	BMP1,NR6A1	2	1	Connective Tissue Disorders, Developmental Disorder, Hereditary Disorder
12	ARAP1,PTK6	2	1	Cell-To-Cell Signaling and Interaction, Digestive System Development and Function, Organ Morphology
13	RAVER1,ZNF143	2	1	Cell-To-Cell Signaling and Interaction, Cellular Assembly and Organization, Gene Expression
14	ALPP,ZBTB16	2	1	Cancer, Digestive System Development and Function, Gastrointestinal Disease
15	DKK1,LRP5	2	1	Cellular Development, Cellular Growth and Proliferation, Connective Tissue Development and Function
16	let-7,RASA1,STARD13	2	1	Cell Cycle, Cell Morphology, Cell-To-Cell Signaling and Interaction
17	CELF1,INSR,MBNL1	2	1	Cellular Development, RNA Post-Transcriptional Modification, Skeletal and Muscular Disorders
18	CSTF2,POU2AF1,SUB1	2	1	Cellular Development, Cellular Growth and Proliferation, Embryonic Development
19	RBBP5,SETD1B,WDR82	2	1	Cancer, Gastrointestinal Disease, Organismal Injury and Abnormalities
20	BAP1,FOXK1,HCFC1,KMT2E	2	1	Cell Cycle, Cell Death and Survival, Cell Morphology
