# Supplementary material for: Genome-wide DNA methylation signatures to predict pathologic complete response from combined neoadjuvant chemotherapy with bevacizumab in breast cancer
Source: PLoS One. 2020 Apr 16;15(4):e0230248. doi: 10.1371/journal.pone.0230248 (PMC7162481; doi:10.1371/journal.pone.0230248)
Supplement: S2 Table — (XLSX) [file pone.0230248.s003.xlsx]

## Sheet: Sheet1
Column ID	CHR	Gene Symbol	RELATION_TO_UCSC_CPG_ISLAND	UCSC_CPG_ISLANDS_NAME	UCSC_REFGENE_GROUP	p-value(1 vs. 0)	bonferroni(p-value(1 vs. 0))	stepup(p-value(1 vs. 0))	p-value(pCR)	p-value(RACE)	p-value(ER)	Ratio(1 vs. 0)	Fold-Change(1 vs. 0)	Fold-Change(1 vs. 0) (Description)	Fold Change(1 vs. 0) 95% lower limit	Fold Change(1 vs. 0) 95% upper limit	F(pCR)	SS(pCR)	F(RACE)	SS(RACE)	F(ER)	SS(ER)	SS(Error)	F(Error)
cg21910709	5	BRD9	S_Shore	chr5:892522-893479	TSS1500;TSS1500;TSS1500;Body;Body	0.0106132	0.456368	0.425102	0.0106132	0.907498	0.226563	1.35205	1.35205	1 up vs 0	1.08257	1.6886	8.12713	0.598676	0.0138866	0.00102294	1.56773	0.115485	1.32595	1
cg13346820	5	BRD9	Island	chr5:865317-865642	Body;Body;Body	0.0222284	0.955821	0.425102	0.0222284	0.117422	0.106249	1.18688	1.18688	1 up vs 0	1.02783	1.37055	6.25861	0.193172	2.70441	0.0834715	2.8917	0.0892523	0.55557	1
cg15052217	5	BRD9	N_Shore	chr5:865317-865642	Body;3'UTR;3'UTR	0.0296583	1	0.425102	0.0296583	0.0159093	0.772029	1.13347	1.13347	1 up vs 0	1.01393	1.2671	5.57806	0.10329	7.08173	0.131134	0.0865081	0.00160189	0.33331	1
cg12843453	5	BRD9	N_Shore	chr5:880980-881277	Body;Body;Body	0.0605865	1	0.604098	0.0605865	0.848182	0.00765238	1.22246	1.22246	1 up vs 0	-1.00997	1.50931	4.00805	0.265506	0.0377199	0.00249868	9.01189	0.596976	1.19238	1
cg08484479	5	BRD9			Body;Body;Body	0.0724617	1	0.604098	0.0724617	0.610002	0.28766	1.25432	1.25432	1 up vs 0	-1.02316	1.60976	3.64078	0.337878	0.269484	0.0250092	1.20053	0.111414	1.67047	1
cg19014664	5	BRD9	N_Shelf	chr5:880980-881277	Body;Body;Body	0.0920205	1	0.604098	0.0920205	0.0706116	0.891633	1.18467	1.18467	1 up vs 0	-1.03106	1.44704	3.1672	0.188982	3.69319	0.220367	0.0190936	0.00113928	1.07403	1
cg04621795	5	BRD9			Body;Body;Body	0.113881	1	0.604098	0.113881	0.13874	0.693423	0.723043	-1.38304	1 down vs 0	-2.08398	1.08949	2.76138	0.692035	2.39998	0.601463	0.160488	0.0402201	4.51101	1
cg11237951	5	BRD9	S_Shelf	chr5:880980-881277	Body;Body;Body	0.177104	1	0.604098	0.177104	0.198628	0.434757	1.1544	1.1544	1 up vs 0	-1.07374	1.43093	1.97345	0.135671	1.7813	0.122461	0.63826	0.043879	1.23746	1
cg20659584	5	BRD9			Body;Body;Body	0.18598	1	0.604098	0.18598	0.0977638	0.30762	1.11354	1.11354	1 up vs 0	-1.05841	1.31239	1.89086	0.0761082	3.05031	0.122777	1.10246	0.0443747	0.72451	1
cg09471804	5	BRD9			Body;Body;Body	0.190454	1	0.604098	0.190454	0.0531156	0.832908	0.800497	-1.24922	1 down vs 0	-1.76145	1.12873	1.85107	0.32585	4.28484	0.754275	0.0458207	0.00806597	3.1686	1
cg24179734	5	BRD9	N_Shore	chr5:892522-893479	Body;Body;Body	0.200888	1	0.604098	0.200888	0.744229	0.739445	1.14819	1.14819	1 up vs 0	-1.08381	1.42884	1.76264	0.125663	0.109773	0.00782601	0.114087	0.00813358	1.28327	1
cg09372028	5	BRD9	Island	chr5:880980-881277	Body;Body;Body	0.217893	1	0.604098	0.217893	0.277069	0.951092	1.17186	1.17186	1 up vs 0	-1.10778	1.52126	1.63026	0.16551	1.25638	0.127552	0.00386842	0.000392736	1.82742	1
cg18264459	5	BRD9	N_Shore	chr5:865317-865642	Body;3'UTR;3'UTR	0.233927	1	0.604098	0.233927	0.166647	0.684921	1.07375	1.07375	1 up vs 0	-1.05151	1.21233	1.51697	0.0333233	2.0776	0.0456385	0.170069	0.00373589	0.395405	1
cg04014595	5	BRD9			Body;Body;Body	0.243038	1	0.604098	0.243038	0.92491	0.835676	0.913918	-1.09419	1 down vs 0	-1.27978	1.06893	1.45696	0.0533205	0.00913562	0.000334337	0.0442917	0.00162095	0.658748	1
cg02822723	5	BRD9	Island	chr5:892522-893479	TSS1500;TSS1500;TSS1500;Body;Body	0.247307	1	0.604098	0.247307	0.914045	0.338232	0.795419	-1.2572	1 down vs 0	-1.87955	1.18918	1.42983	0.344752	0.0119825	0.00288914	0.967953	0.233387	4.34005	1
cg11790922	5	BRD9			Body;Body;Body	0.282297	1	0.604098	0.282297	0.0779031	0.459734	1.08999	1.08999	1 up vs 0	-1.08022	1.28337	1.22846	0.0488565	3.49523	0.139007	0.570749	0.022699	0.71587	1
cg10981500	5	BRD9	Island	chr5:865317-865642	Body;Body;Body	0.282411	1	0.604098	0.282411	0.0679011	0.878408	1.14497	1.14497	1 up vs 0	-1.12896	1.48	1.22786	0.120599	3.77294	0.370574	0.0240801	0.00236512	1.76794	1
cg19556599	5	BRD9			Body;Body;Body	0.286259	1	0.604098	0.286259	0.817395	0.844786	1.05489	1.05489	1 up vs 0	-1.04992	1.16834	1.20776	0.0187886	0.0548976	0.000854019	0.0394502	0.000613711	0.280019	1
cg15154318	5	BRD9	N_Shelf	chr5:892522-893479	Body;Body;Body	0.294599	1	0.604098	0.294599	0.441616	0.359251	1.1032	1.1032	1 up vs 0	-1.09738	1.33557	1.16542	0.0634807	0.61911	0.0337232	0.885151	0.0482146	0.980468	1
cg08454917	5	BRD9			Body;Body;Body	0.301192	1	0.604098	0.301192	0.305799	0.967349	0.78946	-1.26669	1 down vs 0	-2.01981	1.25884	1.13307	0.36778	1.11105	0.36063	0.00172276	0.000559181	5.84254	1
cg13027544	5	BRD9	N_Shelf	chr5:880980-881277	Body;Body;Body	0.311011	1	0.604098	0.311011	0.0282087	0.0308183	0.929201	-1.07619	1 down vs 0	-1.24785	1.07741	1.08666	0.0354827	5.6944	0.185939	5.48954	0.179249	0.587752	1
cg14134703	5	BRD9			Body;Body;Body	0.321402	1	0.604098	0.321402	0.138279	0.976249	1.1152	1.1152	1 up vs 0	-1.12257	1.3961	1.03969	0.0782285	2.40596	0.181029	0.000911361	6.85725e-05	1.35435	1
cg04023831	5	BRD9	S_Shore	chr5:865317-865642	Body;Body;Body	0.326308	1	0.604098	0.326308	0.576008	0.549732	1.0812	1.0812	1 up vs 0	-1.08814	1.27202	1.01825	0.0401056	0.324413	0.0127776	0.371636	0.0146376	0.708963	1
cg07367113	5	BRD9	N_Shore	chr5:892522-893479	Body;Body;Body	0.337171	1	0.604098	0.337171	0.0976414	0.215376	0.884537	-1.13054	1 down vs 0	-1.46829	1.1488	0.972327	0.0990591	3.05272	0.311006	1.64902	0.168	1.83381	1
cg18277507	5	BRD9	S_Shelf	chr5:880980-881277	Body;Body;Body	0.362764	1	0.622912	0.362764	0.379775	0.895102	1.09318	1.09318	1 up vs 0	-1.11778	1.33579	0.871989	0.0522289	0.810796	0.0485637	0.0178829	0.00107112	1.07813	1
cg22129807	5	BRD9			Body;Body;Body	0.391787	1	0.622912	0.391787	0.0129317	0.506686	1.15815	1.15815	1 up vs 0	-1.22717	1.64602	0.769974	0.141862	7.61009	1.4021	0.459046	0.0845758	3.31637	1
cg13664919	5	BRD9	S_Shelf	chr5:880980-881277	Body;Body;Body	0.400418	1	0.622912	0.400418	0.650623	0.567977	1.06984	1.06984	1 up vs 0	-1.10205	1.26135	0.741783	0.0299908	0.212125	0.00857634	0.338385	0.0136811	0.727752	1
cg17964921	5	BRD9			Body;Body;Body	0.405617	1	0.622912	0.405617	0.338077	0.532829	1.13564	1.13564	1 up vs 0	-1.20514	1.55423	0.725244	0.106464	0.968591	0.142187	0.4044	0.0593648	2.64235	1
cg02072899	5	BRD9	Island	chr5:865317-865642	Body;Body;Body	0.514293	1	0.720159	0.514293	0.176972	0.580056	0.899557	-1.11166	1 down vs 0	-1.55289	1.25661	0.442625	0.0737346	1.97472	0.328958	0.317518	0.0528937	2.99853	1
cg07148743	5	BRD9	N_Shore	chr5:892522-893479	Body;Body;Body	0.53268	1	0.720159	0.53268	0.658636	0.804675	0.923927	-1.08234	1 down vs 0	-1.40554	1.19983	0.404696	0.0411965	0.201797	0.0205422	0.062989	0.00641204	1.83233	1
cg21758832	5	BRD9	Island	chr5:892522-893479	TSS1500;TSS1500;TSS1500;Body;Body	0.533405	1	0.720159	0.533405	0.0481392	0.556735	1.04099	1.04099	1 up vs 0	-1.09762	1.18946	0.404178	0.0105575	4.53411	0.118435	0.35942	0.0093884	0.444056	1
cg14840418	5	BRD9	S_Shelf	chr5:865317-865642	Body;Body;Body	0.546806	1	0.720159	0.546806	0.0075837	0.178458	1.03286	1.03286	1 up vs 0	-1.08142	1.15366	0.377171	0.00687966	9.03679	0.164833	1.96053	0.0357604	0.328323	1
cg12186991	5	BRD9			Body;Body;Body	0.55268	1	0.720159	0.55268	0.242125	0.840407	1.05917	1.05917	1 up vs 0	-1.15271	1.29316	0.36612	0.0217468	1.46284	0.0868899	0.0417409	0.00247933	1.06917	1
cg22876446	5	BRD9	N_Shelf	chr5:880980-881277	Body;Body;Body	0.582042	1	0.736112	0.582042	0.126569	0.849296	1.05382	1.05382	1 up vs 0	-1.15498	1.28266	0.314171	0.0180871	2.56625	0.147741	0.0371609	0.00213938	1.03627	1
cg05100666	5	BRD9	N_Shore	chr5:880980-881277	Body;Body;Body	0.678517	1	0.812049	0.678517	0.53124	0.954539	1.07919	1.07919	1 up vs 0	-1.35503	1.57813	0.177502	0.0382197	0.407581	0.0877603	0.00334166	0.000719526	3.87576	1
cg04992930	5	BRD9	Island	chr5:880980-881277	Body;Body;Body	0.679855	1	0.812049	0.679855	0.161961	0.903382	0.920876	-1.08592	1 down vs 0	-1.641	1.39159	0.175933	0.0447133	2.12691	0.540555	0.0151567	0.00385208	4.5747	1
cg18802611	5	BRD9	Island	chr5:880980-881277	Body;Body;Body	0.761219	1	0.88466	0.761219	0.464742	0.143226	1.02309	1.02309	1 up vs 0	-1.14184	1.19518	0.0951923	0.00343031	0.557929	0.0201053	2.34308	0.0844344	0.648641	1
cg06636485	5	BRD9	N_Shelf	chr5:892522-893479	Body;Body;Body	0.847213	1	0.950579	0.847213	0.49792	0.474644	0.956035	-1.04599	1 down vs 0	-1.69588	1.55004	0.0382094	0.0133028	0.478519	0.166599	0.533243	0.185651	6.26679	1
cg17739552	5	BRD9			Body;Body;Body	0.885808	1	0.950579	0.885808	0.133876	0.773723	0.98525	-1.01497	1 down vs 0	-1.25757	1.22075	0.0212171	0.00145303	2.46424	0.168761	0.0851882	0.00583403	1.23271	1
cg02020879	5	BRD9			Body;Body;Body	0.898648	1	0.950579	0.898648	0.190052	0.875593	0.984001	-1.01626	1 down vs 0	-1.32106	1.27913	0.0166874	0.00171179	1.85459	0.190244	0.0252179	0.00258685	1.84644	1
cg06922155	5	BRD9	N_Shelf	chr5:892522-893479	Body;Body;Body	0.906366	1	0.950579	0.906366	0.678788	0.876893	0.977455	-1.02306	1 down vs 0	-1.52866	1.46052	0.0142305	0.00342167	0.177184	0.0426032	0.0246893	0.00593646	4.32804	1
cg24911268	5	BRD9	N_Shore	chr5:865317-865642	Body;3'UTR;3'UTR	0.941823	1	0.964247	0.941823	0.83635	0.883067	1.00821	1.00821	1 up vs 0	-1.25116	1.2718	0.00547661	0.000440445	0.0439233	0.00353244	0.0222559	0.00178988	1.44761	1
cg11447335	5	BRD9	Island	chr5:865317-865642	Body;Body;Body	0.965752	1	0.965752	0.965752	0.059942	0.795778	1.00728	1.00728	1 up vs 0	-1.40914	1.42975	0.00189554	0.000346668	4.03033	0.737093	0.0690026	0.0126196	3.29195	1
